# Supplementary material for: Integrating Machine Learning and Molecular Methods for Trichophyton indotineae Identification and Resistance Profiling Using MALDI-TOF Spectra
Source: Pathogens. 2025 Sep 30;14(10):986. doi: 10.3390/pathogens14100986 (PMC12567187; doi:10.3390/pathogens14100986)
Supplement: Supplementary file 1 [file pathogens-14-00986-s001.zip]

Archive with 4 entries (4 files):
- FigureS1.tif
- Table S1rev.pdf
- Table S2.pdf
- Table S3.pdf
